# Supplementary material for: LALAPG variant of the Human Contraception Antibody (HCA) reduces Fc-mediated effector functions while maintaining sperm agglutination activity
Source: PLoS One. 2023 Mar 30;18(3):e0282147. doi: 10.1371/journal.pone.0282147 (PMC10062632; doi:10.1371/journal.pone.0282147)
Supplement: S1 Data — (XLSX) [file pone.0282147.s005.xlsx]

## Sheet: Fig 2 data
Fig 2a. Time to 100% agglutination (s)
	HCA			HCA-LALAPG
Concentration (µg/ml)	Trial 1	Trial 2	Trial 3	Trial 1	Trial 2	Trial 3
6.25	59.13	67.67	61.67	70.11	69	62
12.5	46.96	53	46.67	52.13	52	47.33
25	41.7	46.33	41	40.15	43.33	43.67
50	29.48	35.67	32.33	33.28	38.33	34
100	25.52	27.3	29.67	22.77	29.33	32.33
Fig 2b. Percent progressive sperm normalized to media control
	HCA			HCA-LALAPG
Concentration (µg/ml)	Trial 1	Trial 2	Trial 3	Trial 1	Trial 2	Trial 3
6.25	26.92	13.87	1.17	26.5	14.86	6.23
12.5	3.85	13.68	1.08	10.68	21.21	1.69
25	22.84	0	0	3.85	21.98	0.81
50	9.09	1.85	0.27	13.68	0	0
100	0	1.85	0	2.56	0	0

## Sheet: Fig 3 data
Figure 3. Percent motile sperm
	HCA + C				HCA + HiC				HCA-LALAPG + C				HCA-LALAPG + HiC
Antibody Concentration (μg/mL)	Trial 1	Trial 2	Trial 3		Trial 1	Trial 2	Trial 3		Trial 1	Trial 2	Trial 3		Trial 1	Trial 2	Trial 3
0	75	50	76.9		88.9	34.6	73.3		75	50	76.9		88.9	34.6	73.3
1.56	82.8	66.7	42.1		76.2	74.3	86.7		77.3	54.5	65		68	46.2	60.9
3.12	37.5	40	7.7		100	87.1	100		66.7	61.9	84		100	57.1	76.5
6.25	51.1	20	0		90.5	65	100		88	52.6	68.2		100	65.2	86.7
12.5	0	3.4	0		91.7	90	97.6		100	53.3	92.9		90.9	87	96.4

## Sheet: Fig 4 data
Fig 4. Number of progressively motile sperm in ovulatory cervical mucus at 90 minutes
90 minutes	no antibody					+HCA					+HCA-LALAPG
Cervical mucus donor	Donor 105	Donor 111	Donor 106	Donor 104		Donor 105	Donor 111	Donor 106	Donor 104		Donor 105	Donor 111	Donor 106	Donor 104
1 cm	168	28	22	42		2	0	0	8		60	14	52	9
2 cm	200	60	35	5		15	0	2	6		70	25	31	12
3 cm	95	6	24	1		4	0	2	1		165	24	45	1
4 cm	3	3	36	1		1	0	3	0		2	1	86	1

## Sheet: Fig 5 data
Fig 5a. Number of associated sperm per cell (scored on 100-300 cells)
	Media only	HCA-LALAPG	HCA	Campath
Trial 1	0.015	0.011	0.467	1.896
Trial 2	0.003	0.00534759	0.437	0.576
Trial 3	0.1	0.08	0.45	1.49
Fig 5b. Number of internalized sperm per cell (scored on 100-300 cells)
	HCA-LALAPG	HCA	*Media only	**VRC01
Trial 1	0.0001	0.383607	0.00420168	0.00699301
Trial 2	0.00900901	0.166667	0.010101
Trial 3	0.00803859	0.203187
	*Negative control was run twice.
	**Isotype control was run once.

## Sheet: S1 and S3 data
S1 and S3. Number of progressively motile sperm in ovulatory cervical mucus
30 minutes	no antibody					+HCA					+HCA-LALAPG
Cervical mucus donor	Donor 105	Donor 111	Donor 106	Donor 104		Donor 105	Donor 111	Donor 106	Donor 104		Donor 105	Donor 111	Donor 106	Donor 104
1 cm	527	93	125	31		9	0	2	2		5	0	35	29
2 cm	31	54	63	3		2	0	2	8		65	10	100	18
3 cm	2	2	23	5		0	0	0	18		191	11	40	5
4 cm	0	2	6	1		0	0	1	10		29	1	65	3
60 minutes	no antibody					+HCA					+HCA-LALAPG
Cervical mucus donor	Donor 105	Donor 111	Donor 106	Donor 104		Donor 105	Donor 111	Donor 106	Donor 104		Donor 105	Donor 111	Donor 106	Donor 104
1 cm	152	26	60	100		1	0	0	12		10	65	18	9
2 cm	196	52	60	13		1	0	1	9		55	20	45	8
3 cm	20	16	59	2		2	0	3	8		133	22	118	0
4 cm	2	3	10	0		0	0	1	6		25	4	119	0
90 minutes	no antibody					+HCA					+HCA-LALAPG
Cervical mucus donor	Donor 105	Donor 111	Donor 106	Donor 104		Donor 105	Donor 111	Donor 106	Donor 104		Donor 105	Donor 111	Donor 106	Donor 104
1 cm	168	28	22	42		2	0	0	8		60	14	52	9
2 cm	200	60	35	5		15	0	2	6		70	25	31	12
3 cm	95	6	24	1		4	0	2	1		165	24	45	1
4 cm	3	3	36	1		1	0	3	0		2	1	86	1

## Sheet: S4 data
Fig S4. Number of internalized sperm per cell (timecourse; scored on 100-300 cells)
	HCA (1hr)	HCA (1.5 hrs)	HCA (2 hrs)	HCA (2.5 hrs)	HCA-LALAPG (2.5 hrs)	*Media only (2.5 hrs)	*VRC01 (2.5 hrs)
Trial 1	0.184314	0.226667	0.382184	0.383607	0.0001	0.00420168	0.00699301
Trial 2	0.0889571	0.121212	0.133588	0.166667	0.00900901	0.010101
Trial 3	0.124294	0.150342	0.124339	0.203187	0.00803859
	*Negative control was run twice.
	**Isotype control was run once.
